# Supplementary material for: 4-Amino­pyridinium azide 4-amino­pyridine solvate
Source: Acta Crystallogr Sect E Struct Rep Online. 2010 Nov 6;66(Pt 12):o3086. doi: 10.1107/S1600536810044843 (PMC3011494; doi:10.1107/S1600536810044843)
Supplement: Supplementary file 2 [file e-66-o3086-Isup2.hkl]

# 
# h,k,l, Fc-squared, Fo-squared, sigma(Fo-squared) and status flag 
# 
data_I
_shelx_title ' 290412D_0m in C2/c' 
_shelx_refln_list_code          4 
_shelx_F_calc_maximum      140.89 
_exptl_crystal_F_000       488.00 
_reflns_d_resolution_high  0.8405 
 
loop_ 
 _symmetry_equiv_pos_as_xyz 
 'x, y, z' 
 '-x, y, -z+1/2' 
 'x+1/2, y+1/2, z' 
 '-x+1/2, y+1/2, -z+1/2' 
 '-x, -y, -z' 
 'x, -y, z-1/2' 
 '-x+1/2, -y+1/2, -z' 
 'x+1/2, -y+1/2, z-1/2' 
 
_cell_length_a     7.5068 
_cell_length_b    12.2468 
_cell_length_c    13.6338 
_cell_angle_alpha  90.000 
_cell_angle_beta   99.278 
_cell_angle_gamma  90.000 
 
_shelx_F_squared_multiplier     1.000 
 
loop_ 
 _refln_index_h 
 _refln_index_k 
 _refln_index_l 
 _refln_F_squared_calc 
 _refln_F_squared_meas 
 _refln_F_squared_sigma 
 _refln_observed_status 
   2   0   0     4331.64     3020.36    905.01 o 
   4   0   0     1875.02     1442.61    516.12 o 
   6   0   0      541.78      555.22     80.62 o 
   8   0   0       15.43       18.97      1.84 o 
   1   1   0     3630.07     3496.95     86.08 o 
   3   1   0     3486.35     3422.64    104.98 o 
   5   1   0       24.49       22.44      4.84 o 
   7   1   0       18.09       21.55      1.15 o 
   0   2   0        2.32        3.88      2.64 o 
   2   2   0     2518.51     2473.05     43.36 o 
   4   2   0       53.69       44.16      1.23 o 
   6   2   0        1.35        0.93      0.44 o 
   8   2   0        0.13        0.19      0.64 o 
   1   3   0    11251.38    12222.44    529.50 o 
   3   3   0       94.47       95.72      1.16 o 
   5   3   0       86.02       86.30      2.84 o 
   7   3   0       43.68       46.48      2.96 o 
   0   4   0     3144.14     3165.23     15.57 o 
   2   4   0        0.38        0.64      0.20 o 
   4   4   0       63.41       59.46      1.10 o 
   6   4   0       13.86       13.60      0.94 o 
   8   4   0        0.00        0.32      0.62 o 
   1   5   0       12.27        7.82      0.54 o 
   3   5   0      142.19      139.42      1.83 o 
   5   5   0        7.58        8.08      0.71 o 
   7   5   0        4.27        4.83      0.86 o 
   0   6   0      427.96      451.92      6.35 o 
   2   6   0       93.45      102.35      1.55 o 
   4   6   0        4.24        4.62      0.55 o 
   6   6   0       17.76       18.89      1.24 o 
   8   6   0        0.29        1.47      1.20 o 
   1   7   0       19.46       21.22      0.83 o 
   3   7   0       92.16       87.57      1.41 o 
   5   7   0       26.50       24.40      3.05 o 
   7   7   0       11.10       10.97      1.49 o 
   0   8   0      344.11      284.00     48.86 o 
   2   8   0        2.54        2.60      0.57 o 
   4   8   0      119.20      104.30      4.32 o 
   6   8   0        1.59        0.82      0.80 o 
   1   9   0       29.34       26.75      1.06 o 
   3   9   0      316.68      319.46     10.36 o 
   5   9   0        0.75        0.42      0.82 o 
   0  10   0       85.97       92.66      2.75 o 
   2  10   0      223.94      223.29      8.47 o 
   4  10   0       30.76       28.50      1.99 o 
   6  10   0        1.33        1.45      0.96 o 
   1  11   0        6.41        7.19      0.94 o 
   3  11   0       46.89       43.12      2.34 o 
   5  11   0        1.25        2.39      1.17 o 
   0  12   0        8.11       13.85      2.01 o 
   2  12   0        2.42        2.76      0.79 o 
   4  12   0        0.61        0.52      0.90 o 
   1  13   0        5.96        5.65      1.20 o 
   3  13   0       31.01       31.05      2.21 o 
   0  14   0       12.72       20.21      2.74 o 
   2  14   0        4.97        3.28      1.74 o 
  -7   1   1       14.59       12.84      2.73 o 
  -5   1   1      347.08      356.75     17.04 o 
  -3   1   1       77.79       69.53      6.26 o 
  -1   1   1     4452.18     3909.84    221.00 o 
   1   1   1     3477.90     2985.39    400.96 o 
   3   1   1      918.49      872.50     24.23 o 
   5   1   1       29.84       33.08      4.83 o 
   7   1   1        4.47        5.62      0.78 o 
  -8   2   1        2.18        3.26      0.89 o 
  -6   2   1        5.08        3.71      0.68 o 
  -4   2   1        2.46        3.08      0.40 o 
  -2   2   1    19849.56    20261.49   1053.99 o 
   0   2   1     2192.08     2268.88    114.31 o 
   2   2   1      232.69      229.33      4.64 o 
   4   2   1     1749.31     1788.38     34.62 o 
   6   2   1        2.52        3.24      0.57 o 
   8   2   1        0.39        0.49      0.52 o 
  -7   3   1        0.54        1.64      0.70 o 
  -5   3   1        4.03        5.82      0.70 o 
  -3   3   1        0.78       22.76     12.54 o 
  -1   3   1     8375.00     8685.57    289.55 o 
   1   3   1     4049.76     4149.00    116.02 o 
   3   3   1        2.30        2.16      0.24 o 
   5   3   1       19.37       16.27      0.76 o 
   7   3   1       20.13       19.52      1.15 o 
  -8   4   1        0.68        1.14      0.85 o 
  -6   4   1      192.22      192.66      4.65 o 
  -4   4   1       82.06       83.82      1.32 o 
  -2   4   1      106.93      114.27      1.48 o 
   0   4   1      492.34      434.03      6.86 o 
   2   4   1     1366.11     1412.17     33.87 o 
   4   4   1       72.68       67.01      1.62 o 
   6   4   1       22.78       21.94      1.04 o 
   8   4   1        0.09        0.00      1.27 o 
  -7   5   1        1.46        2.30      0.64 o 
  -5   5   1      165.99      160.76      2.49 o 
  -3   5   1     1787.06     1735.22     17.58 o 
  -1   5   1      430.29      419.16      4.21 o 
   1   5   1      131.85      124.08      1.97 o 
   3   5   1       40.34       47.64      1.46 o 
   5   5   1       12.47       12.87      0.82 o 
   7   5   1        0.22        0.00      0.76 o 
  -8   6   1       11.12       11.78      2.28 o 
  -6   6   1       18.04       16.39      1.22 o 
  -4   6   1      262.11      244.76      2.36 o 
  -2   6   1      956.14      955.82     23.68 o 
   0   6   1       76.40       82.89      1.68 o 
   2   6   1       37.72       44.84      1.13 o 
   4   6   1        3.88        3.80      0.52 o 
   6   6   1        0.01        0.00      0.70 o 
  -7   7   1        0.75        0.03      0.80 o 
  -5   7   1       13.01       20.41      2.79 o 
  -3   7   1      113.91      111.88      2.80 o 
  -1   7   1       23.31       22.95      0.99 o 
   1   7   1      214.68      206.00      2.55 o 
   3   7   1       75.68       69.59      1.86 o 
   5   7   1       14.57       22.20      3.58 o 
   7   7   1        3.40        1.14      1.14 o 
  -6   8   1       11.84        9.91      1.40 o 
  -4   8   1       16.96       18.00      1.30 o 
  -2   8   1       59.64       59.52      1.45 o 
   0   8   1      281.22      272.14      6.47 o 
   2   8   1      115.47      114.58      2.69 o 
   4   8   1       23.90       23.80      1.70 o 
   6   8   1        0.06        0.09      0.78 o 
  -7   9   1        2.29        3.91      1.19 o 
  -5   9   1        0.00        1.01      0.85 o 
  -3   9   1      177.07      170.96      6.97 o 
  -1   9   1       55.63       50.70      1.40 o 
   1   9   1       25.94       32.91      1.16 o 
   3   9   1       10.42       12.13      1.37 o 
   5   9   1       27.74       29.42      2.06 o 
  -6  10   1       11.84       11.64      2.28 o 
  -4  10   1        0.34        0.15      0.78 o 
  -2  10   1       29.43       29.83      1.71 o 
   0  10   1       58.55       58.49      1.57 o 
   2  10   1       35.03       34.97      1.60 o 
   4  10   1       24.51       23.42      1.89 o 
   6  10   1        0.50        0.02      0.87 o 
  -5  11   1       12.90       16.10      1.82 o 
  -3  11   1       34.43       31.71      2.06 o 
  -1  11   1        2.61        2.16      0.57 o 
   1  11   1      273.80      281.77      5.49 o 
   3  11   1        4.28        4.64      1.12 o 
   5  11   1        5.00        6.51      1.39 o 
  -4  12   1        3.30        2.15      1.24 o 
  -2  12   1       51.01       58.03      5.26 o 
   0  12   1        3.72        2.54      0.68 o 
   2  12   1       26.97       24.70      1.91 o 
   4  12   1       17.73       18.30      1.94 o 
  -3  13   1        2.25        2.41      1.47 o 
  -1  13   1       14.00       15.90      4.32 o 
   1  13   1       32.41       33.93      2.13 o 
   3  13   1        0.02        0.90      0.90 o 
  -2  14   1        0.16        0.33      0.94 o 
   0  14   1        5.16        1.38      1.00 o 
   2  14   1        0.34        0.00      1.20 o 
  -8   0   2        3.66        2.88      1.41 o 
  -6   0   2       70.35       70.47      3.48 o 
  -4   0   2      491.48      452.94      6.89 o 
  -2   0   2     1122.82     1194.40      8.50 o 
   0   0   2     1226.49      967.45      6.67 o 
   2   0   2     5159.74     5411.33     74.23 o 
   4   0   2       18.29       17.11      0.76 o 
   6   0   2        4.45        7.24      1.06 o 
   8   0   2        0.27        2.45      1.24 o 
  -7   1   2        8.55        6.12      2.61 o 
  -5   1   2      208.68      211.74      9.01 o 
  -3   1   2      165.88      159.90      7.42 o 
  -1   1   2     5719.40     5678.86    317.74 o 
   1   1   2     4609.37     4829.90    139.90 o 
   3   1   2      306.48      272.95      2.63 o 
   5   1   2      388.25      378.29      9.65 o 
   7   1   2       24.50       24.35      1.24 o 
  -8   2   2       30.72       31.12      2.13 o 
  -6   2   2      163.74      158.97     12.04 o 
  -4   2   2       56.68       51.69      4.02 o 
  -2   2   2    16225.48    15719.81    881.31 o 
   0   2   2      767.83      754.41     38.25 o 
   2   2   2      675.28      664.52     38.84 o 
   4   2   2      301.74      288.58     28.04 o 
   6   2   2       11.40        8.89      2.92 o 
   8   2   2        2.72        1.94      0.65 o 
  -7   3   2       92.11      102.43      5.73 o 
  -5   3   2      113.21      118.44      2.76 o 
  -3   3   2      221.92      196.16      3.67 o 
  -1   3   2     8689.59     7585.14    767.76 o 
   1   3   2     1468.32     1393.99     58.71 o 
   3   3   2       55.23       56.16      2.84 o 
   5   3   2       13.27       15.11      0.75 o 
   7   3   2        0.78        0.13      0.47 o 
  -8   4   2        2.53        2.31      0.99 o 
  -6   4   2       18.32       17.53      1.06 o 
  -4   4   2     1255.06     1233.44     19.48 o 
  -2   4   2       27.90       26.99      0.74 o 
   0   4   2      286.54      273.54      5.52 o 
   2   4   2      528.67      589.10     15.53 o 
   4   4   2       35.82       34.52      1.16 o 
   6   4   2        4.13        3.56      0.63 o 
   8   4   2        0.48        0.87      1.54 o 
  -7   5   2       38.35       36.71      2.39 o 
  -5   5   2      173.52      170.08      6.87 o 
  -3   5   2     2496.01     2468.03     37.64 o 
  -1   5   2     1676.37     1689.78     42.59 o 
   1   5   2      329.32      336.62      7.23 o 
   3   5   2       88.38      100.26      2.17 o 
   5   5   2        8.50        9.35      0.78 o 
   7   5   2        0.23        0.00      0.71 o 
  -8   6   2       12.65       10.84      2.34 o 
  -6   6   2        9.53        9.15      1.04 o 
  -4   6   2       70.37       65.59      1.55 o 
  -2   6   2     1526.89     1483.71     30.02 o 
   0   6   2      101.02      101.16      3.00 o 
   2   6   2      168.42      156.88      4.12 o 
   4   6   2       14.16       15.16      1.04 o 
   6   6   2        2.07        2.15      0.71 o 
  -7   7   2        7.43        7.12      1.32 o 
  -5   7   2      484.49      465.98      8.13 o 
  -3   7   2       48.73       46.66      1.38 o 
  -1   7   2       82.73       86.44      2.91 o 
   1   7   2      814.95      808.74     18.90 o 
   3   7   2       23.98       27.28      1.22 o 
   5   7   2        9.03       12.51      1.09 o 
   7   7   2        0.08        0.94      1.14 o 
  -6   8   2        8.23        7.79      1.30 o 
  -4   8   2      386.56      365.18      5.81 o 
  -2   8   2       58.92       49.90      1.52 o 
   0   8   2      142.20      172.74      4.79 o 
   2   8   2        0.06        0.00      0.44 o 
   4   8   2        2.05        1.65      0.65 o 
   6   8   2       22.93       24.14      1.92 o 
  -7   9   2        0.36        0.18      0.91 o 
  -5   9   2       35.27       26.70      1.94 o 
  -3   9   2       14.75       12.48      0.93 o 
  -1   9   2       76.35       67.41      6.55 o 
   1   9   2       21.14       21.75      1.19 o 
   3   9   2        8.94        8.88      1.25 o 
   5   9   2        3.55        1.97      0.95 o 
  -6  10   2       15.17       12.69      1.73 o 
  -4  10   2       29.93       28.47      1.96 o 
  -2  10   2       28.66       29.76      1.24 o 
   0  10   2        0.68        0.67      0.51 o 
   2  10   2      131.31      137.73      2.82 o 
   4  10   2       14.92       13.32      1.58 o 
   6  10   2        3.02        3.29      1.23 o 
  -5  11   2        9.50        7.46      1.42 o 
  -3  11   2       14.75       15.65      1.97 o 
  -1  11   2        1.23        0.75      0.71 o 
   1  11   2        0.57        0.00      0.56 o 
   3  11   2       20.04       20.58      1.85 o 
   5  11   2        0.26        0.21      0.88 o 
  -4  12   2        7.86       10.02      1.81 o 
  -2  12   2        1.87        2.64      0.90 o 
   0  12   2       26.62       31.30      1.62 o 
   2  12   2       11.66       15.23      1.70 o 
   4  12   2        0.58        0.35      0.87 o 
  -3  13   2        1.41        0.13      1.14 o 
  -1  13   2        7.44        5.54      4.28 o 
   1  13   2        5.06        3.95      0.91 o 
   3  13   2        0.82        0.40      1.27 o 
  -2  14   2        2.34        1.63      0.92 o 
   0  14   2       13.77       12.65      1.71 o 
   2  14   2        3.07        4.22      1.23 o 
  -7   1   3       33.42       38.85      2.51 o 
  -5   1   3       94.25       91.74      2.65 o 
  -3   1   3     1105.34     1093.35      6.97 o 
  -1   1   3      818.36      794.11     23.38 o 
   1   1   3     3315.39     3400.91     23.62 o 
   3   1   3      964.50     1008.55     27.08 o 
   5   1   3       50.16       48.79      4.15 o 
   7   1   3        7.54        9.46      0.92 o 
  -8   2   3       54.90       31.74     23.57 o 
  -6   2   3      105.44       85.93     12.16 o 
  -4   2   3        0.45        0.12      0.30 o 
  -2   2   3      350.10      348.89     15.53 o 
   0   2   3       95.37      117.55      6.86 o 
   2   2   3      252.68      256.16      8.37 o 
   4   2   3       15.92       21.06      0.85 o 
   6   2   3        0.00        0.32      0.49 o 
   8   2   3        1.71        2.13      0.81 o 
  -7   3   3        9.03        7.24      1.25 o 
  -5   3   3       49.98       39.83      4.60 o 
  -3   3   3      352.08      347.40      7.87 o 
  -1   3   3      324.92      319.03      3.86 o 
   1   3   3        2.79        1.53      0.37 o 
   3   3   3      279.07      294.97     11.21 o 
   5   3   3       35.30       34.07      1.43 o 
   7   3   3       11.96        5.96      2.30 o 
  -8   4   3        9.16        6.66      1.36 o 
  -6   4   3       86.45       86.41      2.30 o 
  -4   4   3      746.16      747.90     10.64 o 
  -2   4   3      330.99      326.61      6.84 o 
   0   4   3      311.96      349.64     11.51 o 
   2   4   3      397.56      388.19     15.13 o 
   4   4   3       26.60       26.72      1.23 o 
   6   4   3        1.66        0.96      0.64 o 
   8   4   3        2.02        1.14      0.82 o 
  -7   5   3       20.20       21.11      1.47 o 
  -5   5   3       18.67       18.87      0.88 o 
  -3   5   3     2677.14     2624.20     62.24 o 
  -1   5   3      867.70      876.59     19.71 o 
   1   5   3      423.61      427.97     21.60 o 
   3   5   3      120.38      129.26      5.72 o 
   5   5   3       12.81       12.10      0.86 o 
   7   5   3        1.43        2.31      0.82 o 
  -8   6   3        1.66        1.15      0.93 o 
  -6   6   3      129.02      118.31      5.33 o 
  -4   6   3       13.33        9.24      0.73 o 
  -2   6   3        7.21       10.78      0.88 o 
   0   6   3      981.10     1004.99     37.15 o 
   2   6   3       24.06       26.02      2.17 o 
   4   6   3       45.22       50.23      2.21 o 
   6   6   3        3.71        3.41      0.99 o 
  -7   7   3        0.03        0.00      0.58 o 
  -5   7   3      136.25      126.07      2.85 o 
  -3   7   3       17.00       18.40      0.93 o 
  -1   7   3       78.83       72.82     12.10 o 
   1   7   3       34.02       36.06      0.99 o 
   3   7   3       51.30       56.22      3.94 o 
   5   7   3       22.37       22.39      1.52 o 
   7   7   3        0.05        0.00      0.74 o 
  -6   8   3        0.48        0.19      0.61 o 
  -4   8   3      231.41      225.74      7.41 o 
  -2   8   3        0.00        0.14      0.35 o 
   0   8   3       27.82       34.28      1.45 o 
   2   8   3        7.79        7.67      0.88 o 
   4   8   3        6.26        6.67      0.90 o 
   6   8   3        7.38        7.89      1.35 o 
  -7   9   3       19.97       16.67      1.96 o 
  -5   9   3        8.95        8.84      1.05 o 
  -3   9   3        5.89        6.50      0.71 o 
  -1   9   3      341.94      328.10     14.34 o 
   1   9   3      104.73       93.21      4.75 o 
   3   9   3       29.37       31.81      1.92 o 
   5   9   3        1.83        0.85      0.84 o 
  -6  10   3        7.13        5.66      2.38 o 
  -4  10   3       20.35       22.10      1.43 o 
  -2  10   3       27.27       26.26      1.77 o 
   0  10   3        6.07        5.73      0.81 o 
   2  10   3       24.79       23.90      1.77 o 
   4  10   3       36.44       34.65      3.05 o 
  -5  11   3       38.24       37.94      2.54 o 
  -3  11   3        7.87        8.88      1.27 o 
  -1  11   3       14.77        9.56      4.28 o 
   1  11   3        1.26        1.77      0.63 o 
   3  11   3        4.95        8.38      1.42 o 
   5  11   3        0.16        0.00      0.93 o 
  -4  12   3        0.01        0.07      1.07 o 
  -2  12   3        7.32        8.43      1.05 o 
   0  12   3       33.20       39.09      2.05 o 
   2  12   3       20.11       21.91      2.48 o 
   4  12   3        1.01        0.00      0.85 o 
  -3  13   3        0.48        0.70      0.85 o 
  -1  13   3        3.83        3.56      0.85 o 
   1  13   3        7.31        7.58      1.35 o 
   3  13   3        1.31        1.10      0.99 o 
  -2  14   3        0.80        1.21      0.97 o 
   0  14   3        3.37        3.33      1.12 o 
  -8   0   4      148.34      145.77      6.10 o 
  -6   0   4        6.67        6.96      1.54 o 
  -4   0   4     4353.64     4461.10     23.90 o 
  -2   0   4     2122.63     2129.70     13.12 o 
   0   0   4      118.86      146.09      2.76 o 
   2   0   4      637.32      655.50     23.84 o 
   4   0   4       64.11       68.75      2.12 o 
   6   0   4       27.61       26.38      1.70 o 
   8   0   4       25.04       27.07      2.07 o 
  -7   1   4       64.70       72.10      2.86 o 
  -5   1   4       70.76       66.20      5.53 o 
  -3   1   4        0.22        0.93      0.94 o 
  -1   1   4     6543.86     6953.28     26.81 o 
   1   1   4     3524.09     3806.02    115.26 o 
   3   1   4      819.30      836.46     22.39 o 
   5   1   4      134.92      131.54      4.23 o 
   7   1   4        6.27        6.83      0.83 o 
  -8   2   4        1.44        1.31      0.92 o 
  -6   2   4       19.94       19.69      1.46 o 
  -4   2   4       72.89       69.30      2.10 o 
  -2   2   4      291.22      302.06      3.37 o 
   0   2   4      298.43      309.12      3.21 o 
   2   2   4        0.25        0.21      0.20 o 
   4   2   4       37.05       36.08      1.46 o 
   6   2   4        2.36        3.19      0.65 o 
   8   2   4        0.15        0.82      0.77 o 
  -7   3   4       28.72       23.61      6.26 o 
  -5   3   4        1.49        1.49      0.61 o 
  -3   3   4      615.38      639.37     14.14 o 
  -1   3   4       65.52       58.19      5.20 o 
   1   3   4      161.22      149.66      6.58 o 
   3   3   4       73.13       68.10      7.72 o 
   5   3   4        0.23        3.66      1.53 o 
   7   3   4       18.15       20.66      1.52 o 
  -8   4   4        4.57        4.74      2.34 o 
  -6   4   4       34.80       35.27      1.94 o 
  -4   4   4       16.00       10.92      2.69 o 
  -2   4   4        0.11        1.24      0.57 o 
   0   4   4      993.58      973.67     41.31 o 
   2   4   4      881.08      922.22     36.39 o 
   4   4   4      117.03      111.42      4.46 o 
   6   4   4        0.22        0.90      0.66 o 
  -7   5   4       17.88       18.93      4.05 o 
  -5   5   4       10.82       11.58      0.86 o 
  -3   5   4      124.63      115.97      4.94 o 
  -1   5   4       41.45       48.22      1.77 o 
   1   5   4      136.76      139.64      6.12 o 
   3   5   4      185.22      202.73      9.10 o 
   5   5   4        0.07        1.18      0.50 o 
   7   5   4       11.21       15.47      1.39 o 
  -8   6   4        2.61        2.57      1.13 o 
  -6   6   4        6.41        8.71      1.06 o 
  -4   6   4        3.73        3.18      0.54 o 
  -2   6   4      387.07      418.07      9.69 o 
   0   6   4       97.87      103.26      3.61 o 
   2   6   4      110.10      103.95      8.23 o 
   4   6   4       56.44       65.53      2.39 o 
   6   6   4        5.30        4.79      0.90 o 
  -7   7   4        0.11        0.20      0.63 o 
  -5   7   4      252.30      253.10      4.80 o 
  -3   7   4        2.75        2.91      0.51 o 
  -1   7   4       12.63       10.39      0.68 o 
   1   7   4      137.58      142.58      9.26 o 
   3   7   4       38.50       35.04      1.49 o 
   5   7   4       10.04       11.47      1.12 o 
   7   7   4        4.06        5.08      1.28 o 
  -6   8   4        7.04        6.83      1.04 o 
  -4   8   4      286.00      282.16      6.78 o 
  -2   8   4        7.47        8.58      0.71 o 
   0   8   4      132.45      134.39      8.77 o 
   2   8   4       84.42       88.10      6.93 o 
   4   8   4       43.11       44.70      1.80 o 
   6   8   4        0.98        0.65      0.78 o 
  -5   9   4       10.34        9.42      1.36 o 
  -3   9   4        0.06        0.00      0.39 o 
  -1   9   4      147.70      141.47      6.14 o 
   1   9   4        1.45        2.09      0.63 o 
   3   9   4        0.19        0.43      0.52 o 
   5   9   4       13.05       14.71      3.25 o 
  -6  10   4       68.41       68.85      3.22 o 
  -4  10   4        2.67        2.86      0.66 o 
  -2  10   4        0.12        0.18      0.49 o 
   0  10   4        1.37        1.45      0.59 o 
   2  10   4        4.37        4.35      1.09 o 
   4  10   4        0.26        0.00      0.80 o 
  -5  11   4       10.17        6.83      1.37 o 
  -3  11   4       13.26       13.28      1.29 o 
  -1  11   4        3.59        3.69      0.78 o 
   1  11   4        1.80        1.89      0.70 o 
   3  11   4        1.12        1.58      0.93 o 
   5  11   4        0.38        0.85      0.96 o 
  -4  12   4        0.04        0.40      1.07 o 
  -2  12   4        1.81        1.56      0.72 o 
   0  12   4        0.11        0.29      0.58 o 
   2  12   4        0.61        0.48      0.87 o 
   4  12   4        0.34        0.03      0.93 o 
  -3  13   4        0.14        0.59      0.80 o 
  -1  13   4        0.11        0.52      0.65 o 
   1  13   4        0.00        0.00      0.76 o 
   0  14   4        7.50        9.91      1.22 o 
  -7   1   5       21.96       23.90      1.80 o 
  -5   1   5      142.80      147.40     15.02 o 
  -3   1   5      518.70      497.64      5.06 o 
  -1   1   5      821.31      836.96     13.38 o 
   1   1   5     1973.49     2088.70     30.23 o 
   3   1   5      346.13      333.70     11.83 o 
   5   1   5       10.33       12.48      1.57 o 
   7   1   5       10.83       10.58      1.23 o 
  -8   2   5       12.95       16.12      1.79 o 
  -6   2   5      163.08      159.12      5.57 o 
  -4   2   5      404.58      416.92      5.16 o 
  -2   2   5      210.47      219.07      4.47 o 
   0   2   5       20.41       19.31      0.99 o 
   2   2   5      245.24      238.58      5.60 o 
   4   2   5       11.81       11.29      0.65 o 
   6   2   5        0.68        1.02      0.69 o 
  -7   3   5       44.90       48.29      3.58 o 
  -5   3   5       41.29       37.95      1.82 o 
  -3   3   5      818.80      833.02     21.59 o 
  -1   3   5      618.75      553.60     15.31 o 
   1   3   5      744.94      710.14    112.30 o 
   3   3   5        0.77        1.51      0.31 o 
   5   3   5       35.99       37.46      2.58 o 
   7   3   5        0.09        0.47      0.68 o 
  -8   4   5        2.00        0.65      0.64 o 
  -6   4   5        1.13        1.33      0.56 o 
  -4   4   5       82.10       74.96      1.68 o 
  -2   4   5      208.08      204.78     16.05 o 
   0   4   5      313.31      319.37     15.29 o 
   2   4   5      208.79      191.49      9.50 o 
   4   4   5        3.92        3.35      0.53 o 
   6   4   5        0.02        0.10      0.85 o 
  -7   5   5        0.49        0.00      0.63 o 
  -5   5   5        0.43        0.36      0.32 o 
  -3   5   5        2.03        1.34      0.38 o 
  -1   5   5      153.82      164.89      4.46 o 
   1   5   5      147.91      127.72      4.22 o 
   3   5   5      178.83      180.62      7.54 o 
   5   5   5       35.51       31.57      2.52 o 
   7   5   5       17.93       22.04      1.66 o 
  -8   6   5        0.09        0.75      0.97 o 
  -6   6   5       10.23        8.13      1.21 o 
  -4   6   5       13.45       12.49      0.84 o 
  -2   6   5      103.91      106.00      3.45 o 
   0   6   5      146.31      170.34     11.06 o 
   2   6   5       76.35       81.12      5.09 o 
   4   6   5       33.09       34.78      1.54 o 
   6   6   5        0.11        0.00      0.56 o 
  -7   7   5        0.39        0.64      0.69 o 
  -5   7   5       78.86       78.54      2.26 o 
  -3   7   5        5.28        5.96      0.74 o 
  -1   7   5      132.79      131.79      3.97 o 
   1   7   5      141.33      139.49      7.11 o 
   3   7   5       11.73       15.68      0.95 o 
   5   7   5        0.83        0.88      0.56 o 
  -6   8   5        0.02        0.13      0.62 o 
  -4   8   5       21.79       19.89      1.11 o 
  -2   8   5       47.20       49.99      2.82 o 
   0   8   5       11.05       11.65      0.97 o 
   2   8   5        3.50        3.49      0.90 o 
   4   8   5        1.65        3.43      0.79 o 
   6   8   5        0.10        0.00      0.84 o 
  -5   9   5        2.90        3.57      0.85 o 
  -3   9   5        8.71        6.74      0.81 o 
  -1   9   5        7.72        8.57      0.92 o 
   1   9   5       26.46       27.65      1.40 o 
   3   9   5       10.27       13.67      1.21 o 
   5   9   5       20.94       21.93      4.02 o 
  -6  10   5       42.04       38.79      4.72 o 
  -4  10   5        8.91        9.69      1.15 o 
  -2  10   5       52.32       33.95      8.24 o 
   0  10   5      124.76      119.23      7.44 o 
   2  10   5        9.48       10.16      1.42 o 
   4  10   5        3.83        6.56      1.41 o 
  -5  11   5        4.72        4.13      1.21 o 
  -3  11   5       46.50       48.70      4.22 o 
  -1  11   5        0.40        0.46      0.58 o 
   1  11   5       10.00       10.86      1.49 o 
   3  11   5        0.03        0.00      0.80 o 
  -4  12   5        3.20        2.35      1.87 o 
  -2  12   5        0.07        0.00      0.50 o 
   0  12   5        3.87        4.80      1.18 o 
   2  12   5        8.06        8.94      1.51 o 
  -3  13   5        0.04        0.00      0.78 o 
  -1  13   5        0.91        1.49      0.77 o 
   1  13   5        1.88        2.04      1.03 o 
  -8   0   6        0.01        1.14      1.14 o 
  -6   0   6      169.78      173.23      5.77 o 
  -4   0   6       56.40       55.73      2.81 o 
  -2   0   6      291.61      300.65      5.32 o 
   0   0   6      208.18      244.19      4.37 o 
   2   0   6      941.94      953.19     29.87 o 
   4   0   6       23.56       20.95      1.42 o 
   6   0   6        1.69        2.20      0.85 o 
  -7   1   6        0.04        0.95      0.75 o 
  -5   1   6      209.86      211.59      4.15 o 
  -3   1   6     1143.93     1164.28      9.71 o 
  -1   1   6     3466.25     3689.41    139.73 o 
   1   1   6      334.39      331.53      7.66 o 
   3   1   6      185.19      180.69      7.57 o 
   5   1   6      149.29      143.46      4.96 o 
   7   1   6        0.28        0.83      0.77 o 
  -8   2   6        0.52        0.07      0.76 o 
  -6   2   6       89.53       94.02      3.06 o 
  -4   2   6       18.13       15.06      1.18 o 
  -2   2   6       25.99       33.67      1.44 o 
   0   2   6      440.55      437.61      3.50 o 
   2   2   6      442.55      417.08     10.98 o 
   4   2   6       14.60       14.35      1.11 o 
   6   2   6       92.69       97.51      3.95 o 
  -7   3   6        1.69        1.77      0.87 o 
  -5   3   6       77.48       76.71      2.57 o 
  -3   3   6       31.45       39.59      3.51 o 
  -1   3   6       72.63       68.28      1.41 o 
   1   3   6      343.02      321.75     25.87 o 
   3   3   6       85.04       94.19      4.04 o 
   5   3   6       67.88       66.81      4.57 o 
   7   3   6        7.00        8.53      1.41 o 
  -8   4   6        4.58        5.50      1.29 o 
  -6   4   6        9.71       10.05      1.03 o 
  -4   4   6       80.85       85.61      4.61 o 
  -2   4   6       74.41       88.18      4.22 o 
   0   4   6      268.26      274.35      3.83 o 
   2   4   6      112.70      122.07      9.67 o 
   4   4   6        0.70        0.89      0.44 o 
   6   4   6        5.50        7.59      1.10 o 
  -7   5   6       12.37       12.06      2.11 o 
  -5   5   6        0.85        1.52      0.47 o 
  -3   5   6       45.13       46.57      7.04 o 
  -1   5   6       67.95       66.10      1.49 o 
   1   5   6       23.38       23.89      1.34 o 
   3   5   6       32.43       31.32      1.66 o 
   5   5   6        5.50        2.95      1.18 o 
   7   5   6       15.14        6.60      8.40 o 
  -6   6   6        0.14        0.34      0.43 o 
  -4   6   6       18.30       13.92      1.26 o 
  -2   6   6      119.82      109.95      8.09 o 
   0   6   6       45.01       45.64      4.14 o 
   2   6   6        2.14        1.31      0.46 o 
   4   6   6        8.86        8.17      0.82 o 
   6   6   6       33.99       38.41      3.33 o 
  -7   7   6        6.66        6.84      1.37 o 
  -5   7   6        7.70        5.13      0.72 o 
  -3   7   6        1.48        0.71      0.37 o 
  -1   7   6        3.18        3.67      0.71 o 
   1   7   6        8.19       12.77      0.95 o 
   3   7   6       60.54       67.34      3.25 o 
   5   7   6        0.69        0.62      0.67 o 
  -6   8   6        6.81        6.03      0.99 o 
  -4   8   6        5.17        5.73      0.71 o 
  -2   8   6      149.55      144.52      3.74 o 
   0   8   6       21.08       21.84      1.61 o 
   2   8   6       18.19       21.35      2.88 o 
   4   8   6        5.82        4.08      0.84 o 
   6   8   6        0.91        0.37      0.87 o 
  -5   9   6        0.00        1.02      0.54 o 
  -3   9   6        9.98        9.44      1.01 o 
  -1   9   6       15.73       17.56      1.19 o 
   1   9   6        4.81        5.09      1.09 o 
   3   9   6        4.45        4.37      0.88 o 
   5   9   6        4.90        5.76      1.09 o 
  -6  10   6       24.25       24.87      2.13 o 
  -4  10   6        0.88        0.15      0.60 o 
  -2  10   6       16.45       15.55      2.93 o 
   0  10   6       12.66       15.64      1.23 o 
   2  10   6       59.69       65.12      5.76 o 
   4  10   6        0.04        0.00      0.74 o 
  -5  11   6        2.61        1.66      1.61 o 
  -3  11   6       12.67       11.22      1.21 o 
  -1  11   6        5.03        4.77      0.89 o 
   1  11   6       12.91       14.38      1.68 o 
   3  11   6        0.42        0.47      1.04 o 
  -4  12   6        3.87        4.77      0.99 o 
  -2  12   6       53.20       53.38      3.97 o 
   0  12   6        0.66        0.16      0.56 o 
   2  12   6        8.45        9.25      1.58 o 
  -1  13   6        0.01        0.17      0.64 o 
   1  13   6        0.03        0.15      0.85 o 
  -7   1   7       19.34       15.84      1.61 o 
  -5   1   7      153.35      164.01      5.87 o 
  -3   1   7      229.62      240.12      7.89 o 
  -1   1   7        7.63        7.77      0.74 o 
   1   1   7      425.05      420.57     13.61 o 
   3   1   7      158.40      157.69      6.58 o 
   5   1   7        4.85        8.08      1.47 o 
   7   1   7        2.80        2.98      1.32 o 
  -8   2   7       10.01       10.75      1.55 o 
  -6   2   7       13.46       12.54      1.42 o 
  -4   2   7        0.18        4.88      4.12 o 
  -2   2   7       70.06       85.09      2.38 o 
   0   2   7     1719.61     1715.60     44.26 o 
   2   2   7       75.35       78.40      2.76 o 
   4   2   7        3.07        3.31      0.73 o 
   6   2   7       84.09       73.83      4.16 o 
  -7   3   7        0.43        1.48      0.97 o 
  -5   3   7      110.74      114.54      3.21 o 
  -3   3   7      299.97      284.84      6.84 o 
  -1   3   7      354.89      345.77      3.29 o 
   1   3   7       13.73       16.26      0.88 o 
   3   3   7      194.69      189.13      8.39 o 
   5   3   7       19.24       21.49      1.44 o 
   7   3   7        0.26        1.32      0.80 o 
  -8   4   7        5.55        5.09      1.28 o 
  -6   4   7        6.00        6.77      0.94 o 
  -4   4   7       27.77       24.39      1.25 o 
  -2   4   7      162.38      152.29      5.85 o 
   0   4   7       57.36       62.04      3.42 o 
   2   4   7       78.55       70.37     16.42 o 
   4   4   7        5.98        6.57      0.88 o 
   6   4   7        3.46        4.65      0.99 o 
  -7   5   7       17.11       17.74      2.41 o 
  -5   5   7        4.68        5.02      0.79 o 
  -3   5   7       27.70       25.86      1.27 o 
  -1   5   7        0.00        0.00      0.30 o 
   1   5   7        4.83        6.46      0.69 o 
   3   5   7        0.03        0.00      0.40 o 
   5   5   7        2.68        1.61      1.12 o 
  -6   6   7        8.98        8.27      1.04 o 
  -4   6   7       26.99       23.21      1.10 o 
  -2   6   7       16.92       15.36      3.07 o 
   0   6   7       28.44       25.57      2.49 o 
   2   6   7        1.67        1.90      0.58 o 
   4   6   7        1.23        0.84      0.47 o 
   6   6   7        3.12        3.10      1.02 o 
  -7   7   7        0.14        0.08      0.73 o 
  -5   7   7       11.78        9.78      0.92 o 
  -3   7   7       25.52       23.91      1.08 o 
  -1   7   7       29.77       28.30      1.37 o 
   1   7   7      103.95      104.54     11.49 o 
   3   7   7        4.42        3.44      0.80 o 
   5   7   7        0.25        1.71      0.71 o 
  -6   8   7        0.06        0.03      0.64 o 
  -4   8   7        1.28        1.10      0.67 o 
  -2   8   7        0.56        1.10      0.52 o 
   0   8   7       47.86       43.81      1.77 o 
   2   8   7       18.90       20.17      1.70 o 
   4   8   7       18.66       19.04      1.51 o 
  -5   9   7        1.67        1.33      0.71 o 
  -3   9   7        0.54        0.34      0.35 o 
  -1   9   7       48.27       44.58      1.86 o 
   1   9   7        0.00        0.00      0.73 o 
   3   9   7        7.19        8.23      1.12 o 
   5   9   7        1.46        3.01      1.16 o 
  -4  10   7       58.67       58.29      3.79 o 
  -2  10   7       13.20       15.45      1.27 o 
   0  10   7       32.20       31.48      2.13 o 
   2  10   7       58.09       71.73      7.67 o 
   4  10   7        0.12        0.49      0.75 o 
  -3  11   7        0.01        0.00      0.59 o 
  -1  11   7       18.47       20.49      1.65 o 
   1  11   7        6.54        5.79      1.37 o 
   3  11   7       36.14       36.90      4.32 o 
  -2  12   7        0.23        0.54      0.65 o 
   0  12   7       16.39       18.04      1.92 o 
   2  12   7        2.16        0.94      1.09 o 
  -1  13   7        0.75        0.68      0.66 o 
  -8   0   8        5.81        7.29      2.01 o 
  -6   0   8        7.58        7.36      1.74 o 
  -4   0   8       40.34       46.80      2.81 o 
  -2   0   8     1407.53     1468.98     13.23 o 
   0   0   8     1967.50     1898.95     14.27 o 
   2   0   8       94.68       95.02      6.59 o 
   4   0   8     1096.93     1058.33     78.13 o 
   6   0   8       33.72       38.76      3.61 o 
  -7   1   8       34.61       36.97      2.27 o 
  -5   1   8      119.60      121.17      3.34 o 
  -3   1   8      409.81      409.64      5.79 o 
  -1   1   8       79.32       84.34      2.15 o 
   1   1   8      436.40      428.54      6.54 o 
   3   1   8        0.09        1.11      0.70 o 
   5   1   8       40.84       39.69      3.55 o 
  -8   2   8        1.74        1.71      1.02 o 
  -6   2   8        0.44        0.20      0.59 o 
  -4   2   8        0.21        0.92      0.54 o 
  -2   2   8       54.65       63.51      1.97 o 
   0   2   8       40.70       39.26      1.20 o 
   2   2   8       67.49       63.64      1.62 o 
   4   2   8        0.66        0.85      0.73 o 
   6   2   8        3.05        3.28      0.91 o 
  -7   3   8        4.41        5.18      1.84 o 
  -5   3   8        4.62        4.66      0.94 o 
  -3   3   8       80.97       87.40      2.08 o 
  -1   3   8      169.59      173.14      2.86 o 
   1   3   8        7.19        7.12      0.71 o 
   3   3   8      224.45      227.70      9.30 o 
   5   3   8       81.99       80.93      5.17 o 
  -6   4   8       25.03       21.36      1.45 o 
  -4   4   8       19.45       19.92      1.35 o 
  -2   4   8       35.05       47.34      2.65 o 
   0   4   8       49.04       46.26      4.13 o 
   2   4   8       10.05        7.56      1.54 o 
   4   4   8       46.14       42.10      2.98 o 
   6   4   8        0.12        0.00      0.67 o 
  -7   5   8       18.24       16.42      1.48 o 
  -5   5   8       17.94       17.83      1.52 o 
  -3   5   8       31.49       31.58      1.36 o 
  -1   5   8       49.18       45.50      2.28 o 
   1   5   8       21.68       21.23      1.11 o 
   3   5   8       14.56       14.54      4.35 o 
   5   5   8        1.64        2.02      0.76 o 
  -6   6   8        2.95        3.39      0.81 o 
  -4   6   8        1.90        1.35      0.66 o 
  -2   6   8      127.05      115.21      4.12 o 
   0   6   8       20.74       22.75      1.63 o 
   2   6   8        0.14        0.00      0.64 o 
   4   6   8        8.26        9.22      1.07 o 
   6   6   8        0.16        0.00      0.52 o 
  -7   7   8        2.29        1.68      0.97 o 
  -5   7   8       10.87        9.33      1.07 o 
  -3   7   8       24.70       23.13      1.44 o 
  -1   7   8       17.07       15.91      1.14 o 
   1   7   8      115.73      104.03      6.57 o 
   3   7   8        3.78        3.63      0.82 o 
   5   7   8        0.02        0.00      0.69 o 
  -6   8   8       15.57       13.52      1.63 o 
  -4   8   8        5.48        4.16      0.86 o 
  -2   8   8        1.79        1.57      0.60 o 
   0   8   8      202.66      204.42     13.79 o 
   2   8   8        0.28        0.00      0.74 o 
   4   8   8       10.26       15.00      1.43 o 
  -5   9   8        0.47        0.38      0.57 o 
  -3   9   8       31.98       32.51      1.96 o 
  -1   9   8        9.61        9.48      1.03 o 
   1   9   8       67.05       72.17      3.78 o 
   3   9   8       16.23       18.57      1.53 o 
  -4  10   8        0.10        0.07      0.51 o 
  -2  10   8        7.11        7.99      1.05 o 
   0  10   8        6.16        7.57      1.35 o 
   2  10   8       76.55       80.78     12.46 o 
   4  10   8        3.28        3.53      0.98 o 
  -3  11   8        7.47        6.34      2.07 o 
  -1  11   8        3.45        3.17      0.83 o 
   1  11   8       26.49       29.69      2.32 o 
   3  11   8        0.26        0.00      0.94 o 
  -2  12   8        2.40        2.08      0.80 o 
   0  12   8        1.11        0.70      0.94 o 
  -7   1   9       11.36       13.32      3.45 o 
  -5   1   9       23.94       29.38      1.85 o 
  -3   1   9       65.91       75.37      2.43 o 
  -1   1   9      288.13      289.78     16.27 o 
   1   1   9        7.11        7.59      0.55 o 
   3   1   9       90.31       88.24      6.73 o 
   5   1   9        5.22       10.88      1.61 o 
  -8   2   9        0.65        1.20      0.99 o 
  -6   2   9        4.36        4.72      1.06 o 
  -4   2   9       16.26       14.97      1.32 o 
  -2   2   9       29.28       31.31      2.24 o 
   0   2   9        6.54        6.97      1.01 o 
   2   2   9      485.66      490.78     16.59 o 
   4   2   9       42.78       43.18      2.79 o 
   6   2   9        0.39        0.15      1.11 o 
  -7   3   9        6.28        5.79      1.27 o 
  -5   3   9        4.26        4.48      0.96 o 
  -3   3   9        1.71        0.48      0.47 o 
  -1   3   9       54.12       51.92      1.52 o 
   1   3   9        9.83        8.91      0.83 o 
   3   3   9       55.55       57.16      4.90 o 
   5   3   9       11.29       13.82      1.76 o 
  -6   4   9        5.25        6.87      1.01 o 
  -4   4   9       35.91       33.86      1.55 o 
  -2   4   9      322.25      338.06     21.35 o 
   0   4   9       22.48       19.08      4.62 o 
   2   4   9       42.37       39.20      2.26 o 
   4   4   9       15.92       12.97      1.25 o 
   6   4   9        1.12        1.91      0.84 o 
  -7   5   9        1.26        2.94      0.91 o 
  -5   5   9       11.91       11.42      1.13 o 
  -3   5   9        6.03        7.30      0.87 o 
  -1   5   9      391.02      371.28      5.89 o 
   1   5   9      248.64      228.74     20.78 o 
   3   5   9        3.86        2.93      0.69 o 
   5   5   9        1.22        0.91      0.72 o 
  -6   6   9        0.23        0.00      0.58 o 
  -4   6   9       83.41       91.08      3.97 o 
  -2   6   9       40.80       37.51      2.58 o 
   0   6   9       56.39       61.94      5.26 o 
   2   6   9       84.12       80.80      9.01 o 
   4   6   9        4.60        3.69      2.48 o 
  -5   7   9        8.74        8.08      1.40 o 
  -3   7   9        0.95        1.70      0.87 o 
  -1   7   9       21.33       24.06      1.89 o 
   1   7   9       52.53       58.34      4.08 o 
   3   7   9        3.89        5.92      1.04 o 
   5   7   9        0.51        0.62      0.82 o 
  -6   8   9        0.10        2.11      1.02 o 
  -4   8   9        6.62        6.66      1.24 o 
  -2   8   9        7.58        5.98      0.91 o 
   0   8   9       68.26       76.56      4.25 o 
   2   8   9       11.26        8.49      2.28 o 
   4   8   9        4.98        6.54      1.43 o 
  -5   9   9       19.09       19.85      2.01 o 
  -3   9   9       26.79       26.86      4.11 o 
  -1   9   9        7.94        5.71      0.89 o 
   1   9   9       43.22       48.57      4.42 o 
   3   9   9        7.13        9.82      1.29 o 
  -4  10   9        0.80        0.82      0.56 o 
  -2  10   9       17.06       17.47      1.47 o 
   0  10   9        0.02        0.00      1.07 o 
   2  10   9        1.14        0.00      0.87 o 
  -3  11   9        3.32        2.30      1.46 o 
  -1  11   9        5.76        6.16      1.01 o 
   1  11   9       21.66       21.70      2.20 o 
   0  12   9        0.64        0.00      0.90 o 
  -6   0  10        8.22        8.63      2.01 o 
  -4   0  10       24.18       28.92      2.54 o 
  -2   0  10      170.90      182.20      5.10 o 
   0   0  10      106.76      109.31      2.88 o 
   2   0  10       13.48       15.19      2.14 o 
   4   0  10        6.97        4.42      1.81 o 
   6   0  10        6.00        9.37      2.54 o 
  -7   1  10        0.38        0.67      0.76 o 
  -5   1  10      130.31      134.01      4.05 o 
  -3   1  10       24.63       24.46      1.53 o 
  -1   1  10       23.79       20.55      1.74 o 
   1   1  10       23.79       22.86      1.03 o 
   3   1  10       22.33       23.62      1.42 o 
   5   1  10       11.66       10.86      1.68 o 
  -6   2  10        2.01        1.20      0.80 o 
  -4   2  10       73.29       73.07      2.88 o 
  -2   2  10      449.64      440.74     14.15 o 
   0   2  10        4.88        3.92      0.82 o 
   2   2  10      254.80      259.08      9.76 o 
   4   2  10       19.33       15.91      1.33 o 
  -7   3  10        0.01        0.90      0.83 o 
  -5   3  10        0.54        0.16      0.66 o 
  -3   3  10      349.50      347.82     12.48 o 
  -1   3  10       44.13       42.49      2.04 o 
   1   3  10        0.83        0.10      0.69 o 
   3   3  10       89.91       90.25      4.13 o 
   5   3  10        2.26        3.63      0.92 o 
  -6   4  10       15.76       17.54      1.48 o 
  -4   4  10        4.89        4.97      0.84 o 
  -2   4  10       35.99       35.01      2.88 o 
   0   4  10      339.54      337.78     13.24 o 
   2   4  10        0.73        1.24      0.65 o 
   4   4  10        0.05        0.00      0.59 o 
  -7   5  10        5.89        5.08      1.07 o 
  -5   5  10        3.73        3.14      0.76 o 
  -3   5  10      121.14      120.44      6.00 o 
  -1   5  10      248.61      233.25      5.24 o 
   1   5  10      104.47       83.48     29.28 o 
   3   5  10       36.64       37.93      1.83 o 
   5   5  10        1.05        0.90      0.74 o 
  -6   6  10        1.84        2.20      0.81 o 
  -4   6  10       15.98       16.82      1.75 o 
  -2   6  10      119.08      119.19      6.84 o 
   0   6  10       38.06       35.09      3.45 o 
   2   6  10       70.84       68.61     13.19 o 
   4   6  10        3.61        4.03      1.20 o 
  -5   7  10       29.26       18.56      8.80 o 
  -3   7  10       25.77       26.16      1.99 o 
  -1   7  10      183.30      189.70     14.75 o 
   1   7  10       83.32       82.08      5.79 o 
   3   7  10        4.76        4.10      0.98 o 
  -4   8  10        0.18        0.39      0.80 o 
  -2   8  10        1.12        2.15      1.24 o 
   0   8  10      165.39      162.66     11.16 o 
   2   8  10        0.58        1.60      1.51 o 
   4   8  10        1.38        0.99      0.87 o 
  -5   9  10        8.19        7.64      1.49 o 
  -3   9  10        0.66        0.13      0.87 o 
  -1   9  10       20.31       24.75      3.18 o 
   1   9  10        4.39        3.16      1.51 o 
   3   9  10        0.96        2.00      0.92 o 
  -4  10  10        0.09        0.23      0.95 o 
  -2  10  10       11.08       11.50      1.27 o 
   0  10  10       10.47        9.09      1.67 o 
   2  10  10        3.74        3.59      1.32 o 
  -1  11  10        6.06        4.76      1.64 o 
   1  11  10        3.70        2.28      1.15 o 
  -7   1  11        1.56        2.09      2.01 o 
  -5   1  11       14.87       12.32      1.67 o 
  -3   1  11      112.62      122.48      3.31 o 
  -1   1  11       13.13       15.57      1.27 o 
   1   1  11       64.89       60.54      1.65 o 
   3   1  11        2.24        4.33      1.18 o 
   5   1  11        2.06        4.81      1.51 o 
  -6   2  11        7.14        7.66      1.35 o 
  -4   2  11      181.06      192.95      4.34 o 
  -2   2  11      293.24      300.00      9.46 o 
   0   2  11        6.35        5.62      1.02 o 
   2   2  11        5.11        2.80      0.79 o 
   4   2  11        2.06        1.75      1.84 o 
  -7   3  11        8.71       11.20      1.67 o 
  -5   3  11        9.22       12.53      1.26 o 
  -3   3  11      126.02      127.57      3.99 o 
  -1   3  11       21.38       18.89      1.56 o 
   1   3  11       12.84       13.33      1.11 o 
   3   3  11        0.29        0.77      0.69 o 
   5   3  11        0.01        0.82      1.20 o 
  -6   4  11        7.80        6.71      2.80 o 
  -4   4  11       50.24       48.78      1.96 o 
  -2   4  11       29.49       31.92      2.88 o 
   0   4  11       52.27       58.24      2.53 o 
   2   4  11       57.84       57.48      2.90 o 
   4   4  11        0.33        0.00      0.63 o 
  -5   5  11        5.96        6.54      1.57 o 
  -3   5  11        8.92        7.26      1.30 o 
  -1   5  11       79.08       72.23      2.94 o 
   1   5  11      108.98      113.37     10.96 o 
   3   5  11       11.09       11.90      1.62 o 
  -6   6  11        0.03        0.00      0.80 o 
  -4   6  11        2.96        3.75      1.24 o 
  -2   6  11      123.00      120.81      3.88 o 
   0   6  11        2.20        2.05      0.97 o 
   2   6  11        0.00        0.00      0.61 o 
   4   6  11       11.18       12.02      1.74 o 
  -5   7  11        1.97        2.81      1.02 o 
  -3   7  11        1.01        0.56      0.75 o 
  -1   7  11       39.44       40.57      2.44 o 
   1   7  11        6.92        7.65      1.39 o 
   3   7  11        1.59        2.42      1.06 o 
  -4   8  11        0.47        0.43      1.00 o 
  -2   8  11        1.71        0.00      0.78 o 
   0   8  11       21.67       24.61      2.06 o 
   2   8  11        2.04        2.51      1.11 o 
  -3   9  11       15.01       18.37      5.89 o 
  -1   9  11       13.32        9.50      1.63 o 
   1   9  11        0.16        0.24      0.94 o 
  -2  10  11        0.42        0.00      0.90 o 
   0  10  11        0.00        0.00      0.84 o 
  -6   0  12       92.11      103.62      5.36 o 
  -4   0  12      699.34      790.36     12.61 o 
  -2   0  12        1.53        1.07      0.87 o 
   0   0  12      259.93      241.28      6.58 o 
   2   0  12       59.02       54.64      3.75 o 
   4   0  12        0.22        0.00      1.47 o 
  -5   1  12       90.69      103.16      4.99 o 
  -3   1  12        8.69        9.74      1.25 o 
  -1   1  12       35.80       33.02      3.31 o 
   1   1  12        5.77        4.06      1.04 o 
   3   1  12       17.33       18.84      2.44 o 
  -6   2  12        4.22        8.46      1.49 o 
  -4   2  12        0.18        0.33      1.07 o 
  -2   2  12       26.48       28.17      1.92 o 
   0   2  12        5.38        4.72      0.99 o 
   2   2  12        3.09        2.23      0.77 o 
   4   2  12        0.65        0.90      1.14 o 
  -5   3  12       57.93       61.19      4.99 o 
  -3   3  12       69.83       70.14      4.19 o 
  -1   3  12        0.00        0.19      0.63 o 
   1   3  12       34.57       30.46      1.55 o 
   3   3  12        2.94        0.79      0.78 o 
  -6   4  12        5.40        6.92      1.17 o 
  -4   4  12       40.48       35.64      2.27 o 
  -2   4  12        8.87       10.14      1.47 o 
   0   4  12        0.25        0.44      0.68 o 
   2   4  12        1.47        0.72      0.84 o 
   4   4  12        2.69        3.30      1.03 o 
  -5   5  12        0.01        0.43      0.80 o 
  -3   5  12        7.99        8.82      1.40 o 
  -1   5  12       10.57        2.67      4.85 o 
   1   5  12        4.23        5.67      1.23 o 
   3   5  12        2.56        2.43      1.03 o 
  -4   6  12        1.48        0.97      0.90 o 
  -2   6  12        0.14        0.00      1.14 o 
   0   6  12        4.35        3.90      1.11 o 
   2   6  12        5.09        3.51      1.15 o 
  -5   7  12        0.04        0.00      0.78 o 
  -3   7  12        0.11        0.77      0.83 o 
  -1   7  12       23.09       19.71      1.99 o 
   1   7  12        0.03        0.60      0.82 o 
   3   7  12        1.13        2.30      1.67 o 
  -4   8  12        9.18       11.20      1.75 o 
  -2   8  12        0.25        0.89      0.93 o 
   0   8  12       22.65       22.29      2.15 o 
   2   8  12        0.06        0.10      0.90 o 
  -3   9  12       17.19       19.34      2.68 o 
  -1   9  12       17.72       23.22      2.27 o 
   1   9  12        0.16        0.23      0.94 o 
  -5   1  13        1.36        1.47      0.91 o 
  -3   1  13       16.15       17.88      1.61 o 
  -1   1  13       38.74       35.78      2.06 o 
   1   1  13        0.90        0.87      1.34 o 
   3   1  13        2.26        1.71      1.13 o 
  -6   2  13       71.22       76.78      3.52 o 
  -4   2  13        1.49        1.36      0.97 o 
  -2   2  13       32.27       32.15      2.06 o 
   0   2  13       55.66       49.96      1.94 o 
   2   2  13        2.38        0.43      0.92 o 
  -5   3  13        5.63        8.10      1.18 o 
  -3   3  13       50.74       48.60      2.60 o 
  -1   3  13        1.80        2.02      0.90 o 
   1   3  13       17.53       15.72      1.30 o 
   3   3  13        8.27        6.80      1.49 o 
  -4   4  13        0.01        0.00      0.68 o 
  -2   4  13        7.28        8.50      1.40 o 
   0   4  13        2.77        3.60      1.01 o 
   2   4  13        1.08        0.00      0.66 o 
  -5   5  13        5.65       10.08      1.63 o 
  -3   5  13        2.37        2.21      0.99 o 
  -1   5  13        3.56        3.47      1.09 o 
   1   5  13        1.23        1.23      0.83 o 
   3   5  13        0.41        0.50      0.87 o 
  -4   6  13        0.79        0.88      0.88 o 
  -2   6  13        0.40        0.67      1.27 o 
   0   6  13        2.79        0.56      0.78 o 
   2   6  13        2.77        3.40      1.09 o 
  -3   7  13        3.11        3.35      1.18 o 
  -1   7  13       12.13       14.15      1.80 o 
   1   7  13        1.75        1.21      0.93 o 
  -2   8  13        0.25        0.61      0.95 o 
   0   8  13        2.15        1.67      1.01 o 
  -4   0  14        3.08        2.61      1.41 o 
   0   0  14        5.18        3.21      1.34 o 
   2   0  14        0.07        0.00      1.27 o 
  -5   1  14       26.56       25.85      2.08 o 
  -3   1  14        2.64        2.41      1.20 o 
  -1   1  14       10.05        9.90      1.35 o 
   1   1  14       23.69       23.87      2.06 o 
   3   1  14        6.20        8.01      1.65 o 
  -4   2  14        0.00        0.00      0.71 o 
  -2   2  14       12.57       11.78      1.49 o 
   0   2  14        3.11        1.59      0.97 o 
   2   2  14        0.43        1.34      1.04 o 
  -5   3  14        8.24       11.28      1.71 o 
  -3   3  14        3.78        4.75      1.21 o 
  -1   3  14        5.36        6.69      1.87 o 
  -4   4  14        5.03        7.33      1.46 o 
  -2   4  14        3.28        1.68      0.92 o 
   0   4  14        4.78        5.17      1.20 o 
   2   4  14        0.97        1.00      1.61 o 
  -3   5  14        1.30        0.39      0.83 o 
  -1   5  14        0.02        0.03      0.80 o 
   1   5  14        3.88        5.22      1.34 o 
  -2   6  14        0.08        0.00      0.79 o 
   0   6  14        0.11        0.12      0.80 o 
  -1   7  14        0.76        0.72      1.09 o 
  -3   1  15       10.78       10.75      1.56 o 
  -1   1  15       14.34       12.69      2.91 o 
   1   1  15        3.11        2.25      1.21 o 
  -4   2  15        0.69        0.00      0.83 o 
  -2   2  15        4.53        3.28      1.14 o 
   0   2  15        1.31        0.00      1.14 o 
  -3   3  15        0.14        0.00      0.79 o 
  -1   3  15       10.97       10.39      1.53 o 
  -2   4  15        5.71        5.36      1.37 o 
   0   4  15        0.09        0.00      0.75 o 
  -1   5  15        0.45        1.76      1.09 o 
  -2   0  16        0.05        0.67      1.54 o 
  -1   1  16        8.12        6.00      1.42 o 
  -2   2  16        0.00        0.74      1.34 o 
                                                 
